# Supplementary material for: How Did the COVID-19 Pandemic Affect Migrant Populations in Lisbon, Portugal? A Study on Perceived Effects on Health and Economic Condition
Source: Int J Environ Res Public Health. 2022 Feb 4;19(3):1786. doi: 10.3390/ijerph19031786 (PMC8835335; doi:10.3390/ijerph19031786)
Supplement: Supplementary file 1 [file ijerph-19-01786-s001.zip]

Archive with 1 entries (1 files):
- ijerph-1505053-supplementary.pdf
